# Supplementary material for: Pyridinone Derivatives as Interesting Formyl Peptide Receptor (FPR) Agonists for the Treatment of Rheumatoid Arthritis
Source: Molecules. 2021 Oct 30;26(21):6583. doi: 10.3390/molecules26216583 (PMC8587000; doi:10.3390/molecules26216583)
Supplement: Supplementary file 1 [file molecules-26-06583-s001.zip]

Archive with 1 entries (1 files):
- molecules-1433642-supplementary.pdf
